# Supplementary material for: Prevalence and correlates of metabolic syndrome and its components in adults with psychotic disorders in Eldoret, Kenya
Source: PLoS One. 2021 Jan 11;16(1):e0245086. doi: 10.1371/journal.pone.0245086 (PMC7799838; doi:10.1371/journal.pone.0245086)
Supplement: S1 Data — (ZIP) [file pone.0245086.s001.zip]

Archive with 1 entries (1 files):
- minimdataset - minimdataset.csv
