# Supplementary material for: Prevalence and correlates of metabolic syndrome and its components in adults with psychotic disorders in Eldoret, Kenya
Source: PLoS One. 2021 Jan 11;16(1):e0245086. doi: 10.1371/journal.pone.0245086 (PMC7799838; doi:10.1371/journal.pone.0245086)
Supplement: S1 Data — (ZIP) [file pone.0245086.s001.zip › minimdataset - minimdataset.csv]

ID	ageinyrs	gender	waistcircum	randomsugar	cholesterol	triglycerides	ldl	hdl	arm	nmaritalstatus	neducation	nkindofwork	syst	diast	bmi	Nnbmi	nms
1	23	Female	96	6	5.2	1.8	3.77	1.22	1	Never married	Primary	Uemployed	84.5	63.5	27.005131	Overwt/Obese	No MS
2	49	Male	78	4.34	4.04	0.75	2.72	1.23	0	Married	Secondary	Self	106	72.5	20.56933	Under/Normal	No MS
3	25	Female	105	3.94	3.24	1.05	2.02	0.96	1	Never married	Secondary	Uemployed	107.3	64	37.421394	Overwt/Obese	No MS
4	40	Female	108	4.54	5.03	3.34	3.2	1.04	1	Married	Primary	Self	131.5	85.5	28.895491	Overwt/Obese	MS
5	29	Female	88	4.92	3.88	1.45	2.72	0.82	1	Never married	Tertiary	Uemployed	109	69.5	26.923782	Overwt/Obese	No MS
6	31	Female	109	6.1	4.99	1.26	3.58	1.12	1	Widow/separated/divorced	Primary	Uemployed	116	66.5	32.051281	Overwt/Obese	No MS
7	44	Female	79	4.02	5.09	1.2	2.47	2.32	1	Never married	Tertiary	Uemployed	125.5	94.5	18.903591	Under/Normal	No MS
8	25	Female	86	4.24	4.35	0.71	3.07	1.31	1	Never married	Tertiary	Uemployed	119	85.5	22.647377	Under/Normal	No MS
9	24	Female	91.5	3.64	3.33	0.64	2.07	1.17	1	Widow/separated/divorced	Tertiary	Uemployed	102.5	66.5	26.5625	Overwt/Obese	No MS
10	41	Female	109	4.62	4.39	1.29	3.35	1.07	1	Never married	Secondary	Self	125.5	74.5	33.090424	Overwt/Obese	No MS
11	40	Female	108	5.21	4.66	1.13	3.3	1.2	1	Married	Primary	Uemployed	118	78	37.729725	Overwt/Obese	No MS
12	67	Female	93	7.98	5.08	4.19	2.86	1.11	1	Widow/separated/divorced	Primary	Uemployed	129	76.5	25.461981	Overwt/Obese	No MS
13	48	Female	99	3.99	7.59	1.32	6.19	1.23	1	Widow/separated/divorced	Secondary	Self	120	62.5	34.293552	Overwt/Obese	No MS
14	20	Female	73	3.64	3.22	0.65	1.8	1.39	1	Never married	Secondary	Uemployed	92	64	19.051973	Under/Normal	No MS
15	39	Female	94	4.17	3.79	2.5	2.29	0.92	1	Widow/separated/divorced	Secondary	Self	132.5	82.5	24.27986	Under/Normal	MS
16	26	Female	107	5.19	3.63	1.09	2.82	0.82	1	Widow/separated/divorced	Secondary	Self	116	75.5	28.384802	Overwt/Obese	No MS
17	38	Male	99	4.72	4.55	0.76	2.91	1.27	0	Widow/separated/divorced	Tertiary	Uemployed	131	80	15.224914	Under/Normal	No MS
18	46	Male	72	5.54	4.21	1.44	2.54	1.5	0	Married	Tertiary	Formal	139	94.5	17.456854	Under/Normal	No MS
19	25	Male	81	4.57	3.87	1.22	2.74	1.03	0	Never married	Secondary	Uemployed	136	76.5	20.675804	Under/Normal	No MS
20	28	Female	82	4.5	4.66	4.2	2.55	0.76	0	Never married	Tertiary	Formal	94.5	63	20.36108	Under/Normal	No MS
21	60	Male	106	5.41	4.72	2.14	2.95	1.39	0	Married	Primary	Self	134.5	75	27.141582	Overwt/Obese	MS
22	36	Female	84	4.57	4.41	1.37	3.37	0.9	1	Widow/separated/divorced	Tertiary	Formal	131	77.5	25.142857	Overwt/Obese	No MS
23	20	Female	92	3.87	4.27	3.07	2.46	0.85	1	Never married	Secondary	Uemployed	123.5	69	28.566483	Overwt/Obese	No MS
24	26	Female	92	4.59	4.18	1.27	2.25	1.85	1	Never married	Secondary	Uemployed	116.5	63.5	27.407658	Overwt/Obese	No MS
25	38	Female	66	4.92	3.88	0.56	2.58	1.3	0	Widow/separated/divorced	None	Self	114	68	16.731112	Under/Normal	No MS
26	26	Male	109	5.28	4.34	3.21	2.81	0.89	0	Married	Secondary	Self	119	87	31.69907	Overwt/Obese	MS
27	34	Male	89	4.47	4.74	0.9	3.25	1.39	0	Married	Secondary	Formal	102	62.5	21.410946	Under/Normal	No MS
28	24	Male	78	5.81	3.95	1.1	2.85	1.12	0	Never married	Tertiary	Uemployed	135.5	73.5	19.692665	Under/Normal	No MS
29	22	Male	84	4.59	4.51	1.13	3.4	0.94	0	Never married	Secondary	Uemployed	113.5	74	22.275311	Under/Normal	No MS
30	26	Male	76	4.44	3.86	1.01	1.95	1.76	0	Never married	Tertiary	Uemployed	104	55	20.244898	Under/Normal	No MS
31	30	Male	114	4.81	3.18	4.29	1.75	0.71	0	Married	Primary	Self	76.5	109	28.027681	Overwt/Obese	MS
32	23	Male	98	3.88	3.8	2.4	2.43	0.92	0	Never married	Tertiary	Self	125	77.5	24.65591	Under/Normal	No MS
33	37	Male	86	3.99	5.12	1.25	3.71	1.25	0	Married	Secondary	Self	114	82.5	21.172022	Under/Normal	No MS
34	20	Male	80	4.41	3.64	2.3	2.44	1.32	0	Never married	Tertiary	Uemployed	126.5	61	19.487383	Under/Normal	No MS
35	41	Female	103	4.3	5.04	2.43	3.66	0.74	1	Widow/separated/divorced	Secondary	Self	147.3	95.300003	30.483158	Overwt/Obese	MS
36	21	Male	73.5	4.19	4.34	0.78	2.7	1.52	0	Never married	Tertiary	Uemployed	99.5	59	19.959356	Under/Normal	No MS
37	35	Female	79	2	5.21	5.02	0.41	0.46	1	Never married	Primary	Formal	119.5	67	23.711845	Under/Normal	No MS
38	50	Female	115	6.36	5.3	2.66	3.98	0.84	1	Widow/separated/divorced	Tertiary	Formal	108	63	31.462673	Overwt/Obese	No MS
39	38	Female	78	4.76	3.48	1.12	1.9	1.11	1	Never married	Primary	Uemployed	103	70	20.449137	Under/Normal	No MS
40	44	Female	95	5.14	4.53	1.3	3.24	1.11	1	Never married	Primary	Uemployed	119.5	77.5	30.483379	Overwt/Obese	No MS
41	25	Female	99	4.89	3.32	1.23	1.99	1.16	1	Widow/separated/divorced	Secondary	Uemployed	116	71	24.801588	Under/Normal	No MS
42	53	Female	91	5.12	4.88	1.8	3.34	1.28	1	Never married	Secondary	Uemployed	126	91	20.284798	Under/Normal	MS
43	26	Female	84	3.62	4.65	4.15	2.91	0.8	1	Widow/separated/divorced	Primary	Uemployed	143.5	88	20.904196	Under/Normal	No MS
44	48	Female	106	3.95	3.86	1.2	2.22	1.41	1	Never married	Primary	Self	119	70.5	33.217995	Overwt/Obese	No MS
45	40	Female	66	4.36	4.53	0.91	2.86	1.68	1	Never married	Tertiary	Self	108.5	69.5	23.372576	Under/Normal	No MS
46	52	Female	99	6.57	3.14	1.09	1.24	1.26	1	Widow/separated/divorced	Tertiary	Formal	121.5	68	30.116213	Overwt/Obese	No MS
47	37	Female	98	4.55	4.1	2.31	2.72	0.89	1	Married	Primary	Self	130.5	82.5	24.167162	Under/Normal	MS
48	44	Female	101	4.54	5.8	2.24	4.1	1.38	1	Married	Primary	Self	137.5	76.5	26.054321	Overwt/Obese	MS
49	25	Female	88	5.79	3.23	1.26	2.19	0.78	1	Widow/separated/divorced	Secondary	Uemployed	95	61	26.314636	Overwt/Obese	No MS
50	33	Female	98	4.45	5.76	1.05	4.33	1.52	1	Widow/separated/divorced	Secondary	Self	127	75	29.136316	Overwt/Obese	No MS
51	37	Female	66	4.33	4.36	1.03	2.38	1.82	1	Married	Secondary	Uemployed	125.5	85.5	25.765713	Overwt/Obese	No MS
52	30	Female	89	4.87	4.94	3.94	2.65	1.28	1	Married	Tertiary	Self	126	70	22.521507	Under/Normal	No MS
53	32	Female	90	4.58	3.36	1.91	1.78	1	1	Married	Primary	Uemployed	108.5	72.5			No MS
54	34	Male	107	4.1	5.26	1.34	4.07	0.97	1	Married	Primary	Self	117.5	88	26.06168	Overwt/Obese	MS
55	35	Male	88	4.03	5.08	3.08	3.29	1.04	1	Widow/separated/divorced	Tertiary	Uemployed	97	64	25.762981	Overwt/Obese	No MS
56	59	Male	114	4.19	4.99	1.56	3.61	1.07	1	Married	Tertiary	Formal	132	90	35.445362	Overwt/Obese	MS
57	46	Female	95	4.02	5.79	1.72	3.79	1.84	1	Married	Primary	Uemployed	145.5	91.5	26.679688	Overwt/Obese	MS
58	25	Male	114	4.9	5.86	2.67	4.32	1.2	1	Never married	Secondary	Uemployed	121.5	78	35.98616	Overwt/Obese	MS
59	48	Male	94	6.72	4.01	2.06	2.62	0.98	1	Married	Secondary	Self	108.5	67.5	24.382374	Under/Normal	No MS
60	34	Male	82	3.73	5.56	4.1	3.54	1.06	1	Married	None	Self	100	59.5	23.384354	Under/Normal	No MS
61	29	Male	85	6.84	3.79	4.5	1.8	0.75	1	Never married	Primary	Uemployed	107.5	67.5	20.910707	Under/Normal	No MS
62	33	Male	107	4.91	5.45	1.57	4.29	0.88	1	Married	Secondary	Formal	112.5	79.5	32.469135	Overwt/Obese	No MS
63	31	Male	106	4.44	3.25	3.3	1.45	0.75	1	Married	Tertiary	Self	128	91.5	28.355387	Overwt/Obese	MS
64	34	Male	85	4.17	6.62	2.67	4.95	1.22	1	Never married	Tertiary	Uemployed	131	83	26.57313	Overwt/Obese	MS
65	20	Male	83.5	4.26	4	1.32	2.8	1.05	1	Never married	Secondary	Self	113	52	24.333881	Under/Normal	No MS
66	23	Male	86	4.42	3.28	2.5	1.89	0.96	1	Never married	Tertiary	Formal	119	79	22.386314	Under/Normal	No MS
67	26	Male	87	3	3.98	1.87	2.54	0.95	1	Never married	Primary	Uemployed	114.5	69.5	20.761246	Under/Normal	No MS
68	20	Male	77	4.64	3.45	0.49	2.1	1.39	1	Never married	Secondary	Uemployed	120.5	75	18.826794	Under/Normal	No MS
69	19	Female	66	4.36	3.66	1.21	2.09	1.44	0	Never married	Secondary	Uemployed	111.5	70.5	20.775623	Under/Normal	No MS
70	50	Female	78	2.46	4.79	0.85	2.77	1.75	0	Married	Secondary	Formal	121	72	18.507767	Under/Normal	No MS
71	46	Female	84	4.76	4.57	1.34	3.17	1.4	0	Widow/separated/divorced	Primary	Formal	113	54	21.383942	Under/Normal	No MS
72	33	Female	104	4.87	3.57	0.83	2.19	1.26	0	Married	Tertiary	Formal	109.5	72	30.119402	Overwt/Obese	No MS
73	26	Female	82	2.98	3.95	0.71	2.6	1.32	0	Married	Tertiary	Formal	98.5	55.5	20.077335	Under/Normal	No MS
74	35	Female	101	4.36	3.73	0.74	2.03	1.52	0	Married	Tertiary	Formal	151	93	33.50412	Overwt/Obese	No MS
75	34	Female	80	5.08	4.07	0.79	2.11	1.87	0	Married	Secondary	Self	110.5	70.5	26.171875	Overwt/Obese	No MS
76	21	Female	81	4.41	4.34	0.8	2.5	1.78	0	Never married	Tertiary	Uemployed	113	75	20.79673	Under/Normal	No MS
77	34	Female	102	3.62	4.34	1.68	2.87	1.16	0	Married	Tertiary	Self	113.5	74	27.681662	Overwt/Obese	No MS
78	44	Female	85	5.61	3.03	0.76	1.65	1.29	0	Married	Secondary	Self	95	56	19.835163	Under/Normal	No MS
79	33	Female	82	3.96	4.38	1.04	2.84	1.54	0	Widow/separated/divorced	Tertiary	Uemployed	126	92.5	20.077335	Under/Normal	No MS
80	46	Female	126	13.12	4.97	2.73	3.28	4.97	0	Married	Primary	Self	128	72	35.10667	Overwt/Obese	MS
81	31	Female	80	3.07	3.55	0.75	1.77	1.66	0	Never married	Tertiary	Formal	115.5	68.5	22.948116	Under/Normal	No MS
82	44	Female	76	4.15	5.08	2.12	2.32	2.34	0	Widow/separated/divorced	Primary	Self	127	84.5	17.514631	Under/Normal	No MS
83	36	Female	78	4.91	4.37	1.31	2.61	1.58	0	Married	None	Uemployed	97	59.5	24.238228	Under/Normal	No MS
84	48	Male	69	3.97	5.08	1.27	2.89	1.92	0	Widow/separated/divorced	Secondary	Self	107	65	15.703833	Under/Normal	No MS
85	48	Male	82	3.32	5.06	2.61	2.73	1.56	0	Married	Tertiary	Formal	124	83.5	21.683674	Under/Normal	No MS
86	56	Male	100.5	27.28	7	2.49	5.52	1.04	0	Married	None	Self	134	88	27.717686	Overwt/Obese	MS
87	35	Male	86	4.78	4.1	1.31	2.77	1.17	0	Never married	Tertiary	Formal	109.5	73.5	23.147255	Under/Normal	No MS
88	24	Male	79	3.43	4.49	1.45	3.11	0.99	0	Never married	Tertiary	Uemployed	112.5	67.5	18.285715	Under/Normal	No MS
89	21	Male	64	3.45	2.87	0.7	1.71	1.05	0	Never married	Tertiary	Uemployed	104	62	15.570934	Under/Normal	No MS
90	27	Male	75	4.69	3.84	0.7	2.25	1.51	0	Never married	Tertiary	Formal	115.5	84	17.630854	Under/Normal	No MS
91	55	Male	80	3	2.56	0.79	1.38	0.99	0	Married	Secondary	Formal	136.5	82	18.144869	Under/Normal	No MS
92	27	Male	80	4.13	4.83	0.52	3.4	1.52	0	Never married	Tertiary	Formal	111	67	20.93664	Under/Normal	No MS
93	35	Female	75	4.1	2.19	0.46	1.26	0.96	0	Married	Tertiary	Formal	115	76	19.047005	Under/Normal	No MS
94	55	Female	93	4.37	4.33	1.12	2.9	1.02	1	Married	Primary	Self	132.5	81	28.200609	Overwt/Obese	No MS
95	24	Female	98	5.05	4.13	1.38	2.95	0.96	0	Married	Secondary	Uemployed	121	76	23.384354	Under/Normal	No MS
96	44	Female	94	5.19	2.75	1.03	1.5	1.1	0	Widow/separated/divorced	Primary	Self	111.5	72	25.102392	Overwt/Obese	No MS
97	45	Female	95	5.08	4.19	2.6	2.48	0.95	0	Married	Secondary	Self	157	102.5	24.888889	Under/Normal	MS
98	31	Female	96	4.66	3.64	0.77	2.23	1.38	0	Married	Secondary	Self	107.5	67	32.769394	Overwt/Obese	No MS
99	30	Female	92	4.97	3.7	1.67	2.38	0.99	0	Married	Tertiary	Formal	130.5	82	26.57313	Overwt/Obese	No MS
100	40	Female	76	5.85	3.79	0.77	2.63	1.26	0	Widow/separated/divorced	Secondary	Self	138.5	83.5	20.079601	Under/Normal	No MS
101	18	Female	73	4.13	3.77	0.93	2.63	1.07	0	Never married	Secondary	Uemployed	116	67.5	21.778435	Under/Normal	No MS
102	29	Female	93	4.23	3.8	0.99	2.65	1.01	0	Married	Tertiary	Uemployed	110	71	26.813591	Overwt/Obese	No MS
103	21	Female	82	4.9	4.27	0.58	2.75	1.75	0	Never married	Secondary	Uemployed	118	63	21.470541	Under/Normal	No MS
104	28	Female	91	4.01	5.02	1.07	3.89	1.04	0	Widow/separated/divorced	Tertiary	Uemployed	107.5	76	26.57313	Overwt/Obese	No MS
105	31	Female	103.5	4.65	2.82	0.96	1.62	1.13	0	Married	Tertiary	Formal	127	84	32.660763	Overwt/Obese	No MS
106	21	Female	77	4.79	4.24	1.16	2.68	1.42	0	Never married	Tertiary	Uemployed	115.5	70.5	18.256319	Under/Normal	No MS
107	43	Female	75	3.69	3.47	1.25	2.33	0.89	0	Widow/separated/divorced	Primary	Uemployed	112	65.5	17.998163	Under/Normal	No MS
108	28	Female	78	3.92	3.81	0.8	2.16	1.58	0	Widow/separated/divorced	Primary	Self	104	56	17.339432	Under/Normal	No MS
109	59	Female	80	5.3	4.69	0.92	3.27	1.42	0	Widow/separated/divorced	Secondary	Self	129.5	64.5	18.365473	Under/Normal	No MS
110	41	Female	93	4.62	5.44	1.67	3.69	1.51	0	Married	Tertiary	Formal	113.5	72.5	27.34375	Overwt/Obese	No MS
111	32	Female	75	3.94	4.53	0.82	2.98	1.6	0	Never married	Tertiary	Uemployed	139.5	91.5	20.077335	Under/Normal	No MS
112	19	Female	78.5	4.18	4.89	0.76	3.4	1.39	0	Never married	Secondary	Uemployed	116	73.5	18.619699	Under/Normal	No MS
113	23	Female	81	3.81	4.08	0.52	2.79	1.4	0	Never married	Secondary	Uemployed	108	62.5	21.755468	Under/Normal	No MS
114	32	Female	110	4.3	6.65	2.7	4.94	1.23	0	Married	Secondary	Formal	103.5	64.5	33.05785	Overwt/Obese	No MS
115	38	Female	94	4.37	3.93	1.34	2.55	1.27	0	Married	Secondary	Formal	105.5	70.5	29.03179	Overwt/Obese	No MS
116	28	Female	76	4.31	4.09	1.14	2.48	1.3	0	Married	Secondary	Self	94.5	57	20.069204	Under/Normal	No MS
117	39	Female	88	3.24	4.82	2	2.76	1.69	0	Married	Tertiary	Formal	112	78	21.629648	Under/Normal	No MS
118	35	Female	95	3.51	4.49	1.76	2.88	1.22	0	Never married	Tertiary	Formal	122.5	81.5	26.887573	Overwt/Obese	No MS
119	31	Female	67	2.91	5.06	1.12	2.83	2.16	0	Never married	Tertiary	Formal	99	64.5	18.902039	Under/Normal	No MS
120	26	Female	71	5.09	4.19	0.68	3	1.15	0	Never married	Tertiary	Uemployed	119	80	19.735977	Under/Normal	No MS
121	23	Female	88	4.64	3.73	1.63	2.5	0.94	0	Never married	Secondary	Formal	113	67	16.493958	Under/Normal	No MS
122	26	Female	83	3.99	4.08	1.21	2.57	1.27	0	Never married	Tertiary	Formal	113.5	57.5	22.308149	Under/Normal	No MS
123	42	Female	71	4.56	5.17	3.8	3.3	0.79	0	Widow/separated/divorced	Secondary	Self	100	72.5	19.817844	Under/Normal	No MS
124	23	Female	84	4.93	3.74	1.04	2.41	1.16	0	Never married	Tertiary	Uemployed	105	70	20.047445	Under/Normal	No MS
125	28	Female	75	4.88	3.44	1.42	2.34	0.95	0	Never married	Tertiary	Uemployed	124	91.5	19.721037	Under/Normal	No MS
126	25	Female	78.5	4.02	3.58	0.93	1.86	1.57	0	Never married	Tertiary	Formal	124.5	79.5	23.738663	Under/Normal	No MS
127	24	Female	68	3.6	5.83	0.8	3.67	2.02	0	Never married	Tertiary	Uemployed	129	75.5	16.560654	Under/Normal	No MS
128	24	Female	73	4.26	4.1	0.93	2.49	1.43	0	Never married	Tertiary	Formal	110.5	76.5	20.395422	Under/Normal	No MS
129	41	Female	106	4.77	4.47	1.28	3.06	1.27	0	Married	Tertiary	Formal	128	90.5	30.116213	Overwt/Obese	No MS
130	25	Female	76	4.36	4.35	0.89	2.84	1.48	0	Never married	Tertiary	Uemployed	114.5	71	23.281382	Under/Normal	No MS
131	30	Female	85.5	5.32	3.67	1.37	2.29	1.27	0	Never married	Tertiary	Self	115.5	74	24.341759	Under/Normal	No MS
132	34	Female	96	5.28	4.44	2.43	2.96	0.94	0	Married	Tertiary	Self	120	69	30.486685	Overwt/Obese	No MS
133	38	Female	101.5	5.77	3.56	1.13	2.21	1.45	0	Married	Tertiary	Formal	118.5	82	29.319857	Overwt/Obese	No MS
134	39	Female	107	5.4	4.73	2.95	3.67	0.68	0	Married	Tertiary	Formal	116.5	73	33.078285	Overwt/Obese	No MS
135	28	Female	99	5.46	4.88	1.81	3.34	0.94	0	Married	Tertiary	Formal	133	93	26.703623	Overwt/Obese	MS
136	23	Female	89	4.27	5.35	1.31	3.68	1.41	0	Never married	Tertiary	Self	117	78	23.784328	Under/Normal	No MS
137	20	Female	90.5	2.92	3.34	0.79	1.81	0.83	0	Never married	Tertiary	Uemployed	124.5	72	23.507805	Under/Normal	No MS
138	31	Female	94	4.39	4.48	1	3.08	1.26	0	Married	Tertiary	Uemployed	100.5	64	28.628792	Overwt/Obese	No MS
139	36	Female	107	4.41	5.62	2.43	4.13	1.02	0	Married	Tertiary	Formal	125.5	84	33.874065	Overwt/Obese	No MS
140	39	Female	91	5.15	4.44	1.45	2.84	1.37	0	Married	Tertiary	Formal	108	74.5	28.685144	Overwt/Obese	No MS
141	36	Female	95	4.54	4.37	1.4	3.01	1.27	0	Married	Tertiary	Formal	133	96	25.711662	Overwt/Obese	No MS
142	38	Female	108	4.71	5.05	1.15	3.56	1.19	0	Married	Tertiary	Formal	144	93	36.214996	Overwt/Obese	No MS
143	33	Female	83	3.9	4.54	1.79	2.25	1.81	0	Never married	Tertiary	Uemployed	120.5	81	23.94112	Under/Normal	No MS
144	39	Female	119	4.73	4.69	1.67	2.9	1.36	0	Widow/separated/divorced	Tertiary	Formal	122	79	46.990475	Overwt/Obese	No MS
145	59	Female	88	4.24	4.58	1.9	2.29	1.92	0	Widow/separated/divorced	Tertiary	Self	110.5	74	21.107267	Under/Normal	No MS
146	25	Female	76	5.79	4.62	1.36	3.41	1.18	0	Never married	Tertiary	Uemployed	112	71	21.077196	Under/Normal	No MS
147	27	Female	107	4.2	3.62	1.24	2.24	1.11	0	Married	Tertiary	Formal	103	68	31.245237	Overwt/Obese	No MS
148	31	Female	75	4.93	4.99	1.01	3.8	1.1	0	Married	Primary	Self	119	79.5	22.038567	Under/Normal	No MS
149	21	Female	84	3.56	4.26	0.95	2.78	1.41	0	Never married	Tertiary	Uemployed	120.5	82.5	27.639801	Overwt/Obese	No MS
150	32	Female	87	4.86	3.72	0.77	2.39	1.23	0	Married	Secondary	Self	121.5	79.5	28.959	Overwt/Obese	No MS
151	44	Female	68	4.18	3.51	0.59	2.47	1.12	0	Widow/separated/divorced	None	Self	135.5	86.5	19.396189	Under/Normal	No MS
152	37	Female	94	4.73	3.3	0.66	1.72	1.51	0	Widow/separated/divorced	Tertiary	Formal	102	67	26.885109	Overwt/Obese	No MS
153	35	Female	87	4	3.61	1.09	2.26	1.21	0	Married	Secondary	Self	109.5	72.5	22.718975	Under/Normal	No MS
154	31	Female	91	3.91	4.03	1.12	3.2	0.96	0	Married	Secondary	Self	119	72.5	30.021502	Overwt/Obese	No MS
155	37	Female	71	4.79	5.2	0.72	3.61	1.99	0	Widow/separated/divorced	Secondary	Self	122.5	78	21.513859	Under/Normal	No MS
156	24	Male	88	4.33	4.34	1.54	3.16	1	0	Never married	Tertiary	Formal	118	74.5	23.951227	Under/Normal	No MS
157	31	Male	85	4.21	3.83	1.95	2.85	0.87	0	Married	Tertiary	Self	116.5	70.5	20.945745	Under/Normal	No MS
158	36	Female	95	5.17	4.01	1.43	3.1	1.01	0	Married	Tertiary	Uemployed	119.5	78	28.565762	Overwt/Obese	No MS
159	35	Female	90	4.13	4.84	0.72	2.98	2.2	0	Married	Tertiary	Formal	119.5	74	26.619343	Overwt/Obese	No MS
160	52	Male	83	4.73	5.07	1.4	3.71	0.98	0	Widow/separated/divorced	Tertiary	Uemployed	106.5	76.5	18.253109	Under/Normal	No MS
161	26	Male	83	3.58	4.47	0.83	2.47	1.21	0	Never married	Tertiary	Uemployed	110	66	19.955469	Under/Normal	No MS
162	29	Male	86	3.97	5.15	1.42	3.33	1.42	0	Married	Tertiary	Formal	131.5	74	21.629648	Under/Normal	No MS
163	36	Female	65	5.67	3.54	0.58	2.35	0.99	0	Married	Tertiary	Formal	138.5	80.5	26.12245	Overwt/Obese	No MS
164	37	Male	93	4.22	5.12	1.51	3.75	1.36	0	Married	Tertiary	Formal	142	94.5	23.148148	Under/Normal	No MS
165	36	Male	81	3.91	3.43	1.06	2.14	1.23	0	Married	Secondary	Formal	115.5	65.5	21.70513	Under/Normal	No MS
166	34	Male	96	5.78	4.5	0.88	3.19	1.08	0	Married	Tertiary	Formal	128.5	86.5	24.114038	Under/Normal	No MS
167	45	Male	77	4.65	3.96	0.62	2.39	1.82	0	Married	Secondary	Self	131.5	85.5	19.932064	Under/Normal	No MS
168	46	Male	79	5.07	4.12	1.26	2.2	1.64	0	Married	Primary	Self	149	83	19.925129	Under/Normal	No MS
169	33	Male	89	5.3	3.08	1.26	1.74	1.42	0	Married	Tertiary	Formal	128	77	21.329639	Under/Normal	No MS
170	39	Male	128	5.52	3.75	2.04	2.58	0.8	0	Married	Tertiary	Formal	142	92	33.078285	Overwt/Obese	MS
171	29	Male	136	4.48	5	7.58	2.02	0.79	0	Married	Primary	Self	81	133	22.727089	Under/Normal	MS
172	32	Male	93	5.08	2.84	1.67	1.48	0.99	0	Married	Secondary	Self	98	61	26.672764	Overwt/Obese	No MS
173	21	Male	71	5.01	3.5	1.11	2.24	1.16	0	Never married	Tertiary	Uemployed	127	75	17.239048	Under/Normal	No MS
174	30	Male	94	4.02	4.2	1.73	3.04	0.93	0	Married	Tertiary	Formal	119.5	70.5	26.297577	Overwt/Obese	No MS
175	52	Female	102	4.88	5.85	1.1	3.53	2.03	0	Married	Tertiary	Self	128	88	29.233696	Overwt/Obese	No MS
176	43	Male	96	6.02	4.51	2.48	3.36	1.15	0	Married	Tertiary	Formal	117.3	84.300003	27.657143	Overwt/Obese	No MS
177	41	Male	93	5.65	4.84	1.86	3.32	1.78	0	Married	Tertiary	Formal	122	82.699997	26.583879	Overwt/Obese	No MS
178	25	Male	77	5.11	2.79	1.95	1.51	0.96	0	Never married	Secondary	Self	119	76.5	17.208067	Under/Normal	No MS
179	23	Female	88	5.65	5.23	1.03	3.57	1.96	0	Never married	Tertiary	Formal	109.3	68	23.530367	Under/Normal	No MS
180	38	Female	83	4.96	4.36	0.79	2.68	1.95	0	Never married	Tertiary	Formal	109.7	65	23.808691	Under/Normal	No MS
181	41	Male	43	4.82	5.37	7.21	2.58	0.81	0	Married	Tertiary	Formal	110	69	31.553659	Overwt/Obese	MS
182	23	Male	92	4.5	3.45	1.31	2.05	1.37	0	Never married	Tertiary	Uemployed	133.5	68	24.351852	Under/Normal	No MS
183	23	Female	73	4.71	3.81	0.54	2.43	1.63	0	Never married	Tertiary	Uemployed	105.7	70	23.041233	Under/Normal	No MS
184	26	Male	73	3.13	4.43	1.26	3.47	1	0	Never married	Tertiary	Uemployed	98.5	63	19.486961	Under/Normal	No MS
185	23	Female	94	4.79	3.36	0.98	2.37	0.92	1	Widow/separated/divorced	Tertiary	Self	107	71	21.593071	Under/Normal	No MS
186	23	Female	81	4.57	3.91	0.75	2.61	1.44	1	Never married	Primary	Self	109	68.5	21.564545	Under/Normal	No MS
187	23	Male	94	4.51	4.32	1.45	3.39	0.96	1	Never married	Secondary	Uemployed	125.5	73.5	20.85766	Under/Normal	No MS
188	31	Male	131.5	4.66	3.2		1.89	1.32	1	Married	Primary	Self	112.5	76.5	19.128813	Under/Normal	No MS
189	27	Male	109	5.34	4.95	1.91	3.86	0.88	1	Never married	Tertiary	Uemployed	93.5	69	26.423571	Overwt/Obese	MS
190	35	Male	104	4.97	5.13		4.09	1.07	1	Married	Tertiary	Self	128.5	92	29.407787	Overwt/Obese	MS
191	34	Male	93	5.03	3.44	1.56	2.26	0.98	1	Widow/separated/divorced	Tertiary	Uemployed	107	75.5	24.618103	Under/Normal	No MS
192	28	Male	90	4.54	3.62	1.66	2.04	1.39	1	Never married	Primary	Formal	125.5	73.5	24.382715	Under/Normal	No MS
193	35	Male	79	4.55	4.99	2.96	3.31	0.96	1	Married	Secondary	Self	122.5	85	19.723183	Under/Normal	MS
194	21	Male	106	5.23	3.16	2.11	2.05	0.67	1	Never married	Secondary	Self	121.5	69.5	31.020409	Overwt/Obese	MS
195	20	Male	79	5.37	3.29	2.09	1.86	0.83	1	Never married	Primary	Uemployed	121	77.5	19.003908	Under/Normal	No MS
196	29	Female	95	3.11	4.34	0.8	2.01	1.29	1	Never married	Tertiary	Uemployed	134	85	24.187452	Under/Normal	No MS
197	41	Female	95	4.98	3.89	1.92	2.61	0.65	1	Married	Primary	Uemployed	108	71	22.620749	Under/Normal	No MS
198	45	Female	107	5.34	5.15	1.87	3.64	1.1	1	Widow/separated/divorced	Secondary	Uemployed	130.5	97	28.040379	Overwt/Obese	MS
199	38	Female	98	5.44	2.8	0.62	1.9	0.89	1	Married	Primary	Self	127.5	87	25.970116	Overwt/Obese	No MS
200	41	Male	81	4.39	6.08	2.03	4.56	1.1	1	Married	Primary	Self	115.5	82.5	19.487383	Under/Normal	No MS
201	32	Male	82	3.35	3.03	1.47	1.59	1.14	1	Widow/separated/divorced	Secondary	Self	98	65	19.692665	Under/Normal	No MS
202	23	Male	89	5.7	5.67	3.39	3.73	1.24	1	Never married	Secondary	Self	122.5	89	26.037495	Overwt/Obese	MS
203	35	Male	97	5.24	5.54	3.63	3.97	0.91	1	Never married	Tertiary	Formal	105.5	63.5	25.826447	Overwt/Obese	No MS
204	29	Male	89	4.24	5.35	4.03	3.3	0.72	1	Never married	Tertiary	Uemployed	132	61.5	24.319759	Under/Normal	MS
205	22	Male	82	4.23	3.43	2.86	1.84	0.74	1	Never married	Primary	Uemployed	114	65.5	23.875433	Under/Normal	No MS
206	55	Female	124	6.01	3.98	2.33	2.35	0.79	1	Married	None	Self	152	82	35.640137	Overwt/Obese	MS
207	28	Male	82	3.81	5.94	2.36	3.77	1.58	1	Married	Secondary	Self	118.7	75.300003	21.098663	Under/Normal	No MS
208	26	Male	84	3.93	3.12	1.53	1.76	1.14	1	Never married	Tertiary	Self	120	70	24.309685	Under/Normal	No MS
209	38	Female	132	4.89	2.26	0.73	1.1	1.25	1	Married	Primary	Uemployed	121	79	39.735371	Overwt/Obese	No MS
210	28	Female	101	4.23	3.31	0.58	1.54	2.17	1	Never married	Primary	Uemployed	109.3	68.699997	28.235025	Overwt/Obese	No MS
211	32	Male	91	5.68	4.44	2.89	3.04	1	1	Never married	Secondary	Uemployed	117.3	78.300003	21.886814	Under/Normal	No MS
212	35	Female	106	12.84	5.54	1.56	4.38	1.45	1	Married	None	Uemployed	138	75	32.383999	Overwt/Obese	MS
213	21	Female	88	8.25	3.86	0.71	2.89	1.31	0	Never married	Secondary	Uemployed	106	74	23.044983	Under/Normal	No MS
214	30	Male	109	6.76	5.32	4.39	3.88	0.8	1	Never married	Tertiary	Self	122.3	79	34.226189	Overwt/Obese	MS
215	30	Male	81	5.12	3.33	0.83	1.89	1.78	1	Widow/separated/divorced	Primary	Self	108	58.299999	22.229061	Under/Normal	No MS
216	24	Female	87	5	4.3	1.38	3.22	1.11	1	Never married	Secondary	Uemployed	98.300003	58.700001	25.15625	Overwt/Obese	No MS
217	30	Male	80	4.69	5.15	0.84	3.55	1.99	1	Married	Primary	Self	116.7	75.699997	19.233561	Under/Normal	No MS
218	56	Female	127	5.38	4.09	1.43	2.65	1.36	1	Married	Primary	Self	142	94.5	38.90432	Overwt/Obese	No MS
219	36	Female	96	4.94	5.73	1.04	4.3	1.73	1	Widow/separated/divorced	Primary	Self	117.7	81.300003	29.902744	Overwt/Obese	No MS
220	65	Male	114	4.81	2.67	2.97	1.26	0.73	1	Married	Primary	Self	133.3	88.300003	33.111698	Overwt/Obese	MS
221	20	Female	93	5	3.95	0.63	3.06	1.24	0	Never married	Secondary	Uemployed	120.3	75	22.600264	Under/Normal	No MS
222	26	Female	111	3.83	5.82	5.7	3.06	0.87	1	Never married	Tertiary	Formal	122.3	81	31.245237	Overwt/Obese	No MS
223	34	Female	92	4.82	3.32	1.52	2.36	0.87	1	Widow/separated/divorced	None	Self	130	69	24.740938	Under/Normal	No MS
224	54	Female	112	4.73	3.86	4.85	1.85	0.7	0	Married	Primary	Self	121.7	84.300003	29.737045	Overwt/Obese	MS
225	44	Male	83	4.44	3.88	0.83	2.57	1.39	1	Never married	Secondary	Formal	113.7	75.300003	24.382374	Under/Normal	No MS
226	30	Female	75	4.44	4.18	1.16	2.4	1.71	1	Married	None	Uemployed	118	72.699997	18.289894	Under/Normal	No MS
227	34	Female	39	6.59	5.26	2.06	3.95	1.18	0	Married	Tertiary	Formal	116	76.5	33.912514	Overwt/Obese	No MS
228	26	Female	91	4.21	3.3	0.65	1.91	1.41	0	Never married	Tertiary	Formal	119.5	69	24.767567	Under/Normal	No MS
229	30	Female	93	4.98	6.13	1.91	4.73	1.42	1	Never married	Secondary	Self	108.7	65.300003	25.636917	Overwt/Obese	No MS
230	20	Female	118	4.85	5.11	4.65	3.14	1.01	1	Never married	Secondary	Uemployed	146	85.5	38.787781	Overwt/Obese	MS
231	33	Female	96	4.57	4.92	1.75	3.68	0.96	1	Never married	Tertiary	Self	106	71.5	29.615807	Overwt/Obese	No MS
232	26	Male	86.5	4.16	4.41	2.91	2.76	0.89	1	Never married	Tertiary	Self	118.5	82	26.218821	Overwt/Obese	No MS
233	46	Male	102	7.21	4.6	2.47	3.03	1.01	1	Married	Secondary	Formal	130	92	27.366529	Overwt/Obese	MS
234	28	Male	76	4.63	3.25	0.82	1.58	1.61	1	Married	Primary	Uemployed	126.5	77.5	19.834711	Under/Normal	No MS
235	23	Female	87.5	4.49	3.81	1.1	2.66	0.96	1	Never married	Primary	Uemployed	117.5	75.5	24.939533	Under/Normal	No MS
236	25	Male	89	5.64	3.73	2.75	2.07	0.7	1	Never married	Secondary	Uemployed	115.5	68.5	25.278784	Overwt/Obese	No MS
237	34	Male	101	3.19	4.77	6.09	2.15	0.61	1	Married	Primary	Self	141	104	27.660095	Overwt/Obese	MS
238	45	Male	71	4.21	5.65	2.24	4.22	0.9	1	Widow/separated/divorced	Tertiary	Formal	86	56	22.405439	Under/Normal	No MS
239	31	Male	87	3.8	3.69	1.63	2.55	0.8	1	Never married	None	Uemployed	103.5	74	22.773186	Under/Normal	No MS
240	35	Male	32	5.45	4.4	0.8	3.37	0.78	1	Never married	Tertiary	Uemployed	114.5	63.5	21.218317	Under/Normal	No MS
241	39	Male	91	3.55	4.72	3.27	2.81	0.98	1	Never married	None	Uemployed	124	70.5	28.71048	Overwt/Obese	No MS
242	28	Male	76	4.72	3.74	0.83	2.37	1.27	1	Never married	Secondary	Self	116	72	20.195093	Under/Normal	No MS
243	28	Male	81	6.7	4.18	3.48	2.3	1.11	1	Never married	Primary	Self	113.5	74	21.258503	Under/Normal	No MS
244	38	Male	96	4.57	4.64	1.6	3.54	0.95	1	Married	Secondary	Formal	131	95	22.787527	Under/Normal	No MS
245	32	Male	77	4.8	3.45	0.82	2.63	0.76	1	Never married	Primary	Self	108	61	21.936348	Under/Normal	No MS
246	25	Male	71	5.49	3.73	2.33	2.17	0.96	1	Never married	None	Uemployed	117.5	65.5	19.721037	Under/Normal	No MS
247	22	Male	81	5.14	4.34	1.85	2.74	1.17	1	Never married	Primary	Uemployed	124.5	70.5	18.870663	Under/Normal	No MS
248	20	Male	74	4.76	4.67	0.77	3.57	1.04	1	Never married	Secondary	Uemployed	106.5	55.5	21.081348	Under/Normal	No MS
249	29	Male	98	5.15	5.93	1.8	4.07	1.42	1	Never married	Secondary	Self	122.5	79.5	27.717686	Overwt/Obese	No MS
250	57	Female	80	4.1	4.46	0.74	3.11	1.21	0	Married	None	Uemployed	105	61	26.953125	Overwt/Obese	No MS
251	57	Male	91	5.23	4.52	1.46	3.35	1.19	1	Married	Primary	Formal	113.7	74.699997	24.42449	Under/Normal	No MS
252	36	Male	91	4.99	6.33	11.89	2.17	0.74	1	Married	Tertiary	Formal	131.5	91.5	30.432653	Overwt/Obese	MS
253	39	Male	79	4.41	3.62	1.16	2.48	0.93	0	Married	Secondary	Formal	138.5	85.5	19.369835	Under/Normal	No MS
254	38	Male	81	4.64	5.34	1.67	2.79	2.74	1	Never married	Primary	Self	109.3	69	20.515087	Under/Normal	No MS
255	21	Female	88	3.7	4.3	0.63	3.15	1.37	0	Never married	Tertiary	Uemployed	123.5	87.5	25.217358	Overwt/Obese	No MS
256	19	Male	84	4.15	3.52	1.17	2.16	0.98	0	Never married	Tertiary	Uemployed	111.5	70	23.738663	Under/Normal	No MS
257	34	Female	89	3.85	3.76	0.93	2.33	1.31	0	Married	Tertiary	Formal	105	82.5	21.09375	Under/Normal	No MS
258	69	Female	69	5.71	5.35	2.29	3.22	1.5	0	Married	Primary	Self	154	94	23.918831	Under/Normal	No MS
259	59	Female	113	8.19	6.9	3.03	5.18	1.09	1	Widow/separated/divorced	None	Self	121.5	82	29.357521	Overwt/Obese	MS
260	28	Male	88	5.23	4.19	0.69	3.2	0.96	1	Never married	Primary	Self	131.5	68	24.314123	Under/Normal	No MS
261	22	Female	89	4.33	4.84	1.2	3.4	1.37	0	Never married	Tertiary	Uemployed	120	78	23.507805	Under/Normal	No MS
262	28	Female	86	3.75	4.18	0.86	2.22	2	0	Married	Secondary	Formal	92	65	21.773842	Under/Normal	No MS
263	25	Male	82	4.61	3.61	0.87	2.23	1.38	1	Never married	Secondary	Self	100.5	57	19.996033	Under/Normal	No MS
264	40	Female	99	5.13	3.78	1.05	2.61	0.94	0	Widow/separated/divorced	None	Formal	139	80	28.162495	Overwt/Obese	No MS
265	34	Male	87	3.76	4.11	1.07	3.23	0.81	1	Never married	Tertiary	Self	87.5	64.5	28.477287	Overwt/Obese	No MS
266	22	Female	71	4.13	4.08	1.74	2.15	1.63	0	Never married	Tertiary	Uemployed	117.5	65.5	20.549887	Under/Normal	No MS
267	29	Female	92	4.15	3.39	0.57	1.65	1.8	0	Married	Primary	Uemployed	120.5	72.5	24.111507	Under/Normal	No MS
268	21	Male	92.5		4.75	3.69	2.84	1.2	1	Never married	Secondary	Uemployed	150.5	75.5	27.041645	Overwt/Obese	MS
269	22	Male	66	4.88	3.61	0.69	1.96	1.62	0	Never married	Tertiary	Uemployed	122	81	15.612685	Under/Normal	No MS
270	32	Female	72	4.46	8.06	1.87	5.71	2.14	0	Married	Tertiary	Formal	91	52	24.479595	Under/Normal	No MS
271	29	Male	89	3.92	3.17	1.01	2.05	0.86	0	Never married	Tertiary	Self	110	68	21.604939	Under/Normal	No MS
272	36	Male	84	4.38	5.13	1.89	3.73	0.97	0	Married	Tertiary	Formal	115	75	22.83737	Under/Normal	No MS
273	41	Female	42	5.14	3.6	2.55	1.96	1.13	0	Married	Secondary	Self	123.3	81.300003	26.845867	Overwt/Obese	No MS
274	38	Female	107	4.22	5.16	1.64	3.64	1.65	0	Married	Primary	Self	142.3	92.699997	36.609417	Overwt/Obese	No MS
275	32	Female	108	4.18	2.77	1.02	1.53	1.33	0	Never married	Tertiary	Formal	114	66	33.632813	Overwt/Obese	No MS
276	22	Male	81	4.36	3.3	2.25	1.92	0.99	1	Never married	Primary	Uemployed	123	69	20.957273	Under/Normal	No MS
277	34	Male	98	3.5	5.01	1.22	3.88	1.01	0	Married	Tertiary	Formal	127	86	26.106293	Overwt/Obese	No MS
278	23	Male	85	3.76	3.7	0.73	2.33	1.33	0	Never married	Tertiary	Formal	106.5	64	21.799444	Under/Normal	No MS
279	37	Male	95	2.97	4.02	0.7	2.72	1.25	0	Married	Tertiary	Formal	125	85.5	28.08642	Overwt/Obese	No MS
280	39	Male	80	4.37	2.24	0.57	1.42	0.88	0	Married	Tertiary	Formal	127.5	81.5	18.717546	Under/Normal	No MS
281	56	Male	89	4.89	4.6	1.61	3.18	1.13	0	Married	Secondary	Self	169.5	106.5	19.817677	Under/Normal	No MS
282	36	Male	88	5.18	3.63	7.03	1.52	0.68	0	Married	Tertiary	Self	121.5	80	23.733238	Under/Normal	No MS
283	58	Male	99	7.67	5.79	8.16	3.29	1.08	0	Married	Primary	Formal	134.5	89.5	29.585539	Overwt/Obese	MS
284	32	Male	79	3.38	3.69	1.66	2.42	0.96	0	Married	Tertiary	Formal	132.5	71.5	18.042702	Under/Normal	No MS
285	36	Male	103	4.12	4.89	2.77	3.3	0.94	0	Married	Tertiary	Formal	114.5	70	26.421467	Overwt/Obese	MS
286	30	Male	90	4	4.41	1.94	2.94	1.21	0	Married	Tertiary	Formal	128	76	26.885109	Overwt/Obese	No MS
287	27	Male	99	4.17	4.65	2.51	3.59	0.77	0	Never married	Tertiary	Formal	140	88	31.407665	Overwt/Obese	MS
288	40	Male	91	4.44	3.7	5.26	1.41	0.79	0	Married	Tertiary	Formal	116.5	74.5	24.163265	Under/Normal	No MS
289	23	Female	87	3.58	2.97	0.76	1.98	0.92	1	Never married	Tertiary	Uemployed	121	65	23.94112	Under/Normal	No MS
290	35	Male	88	3.74	5.1	2.06	3.88	1.07	0	Married	Tertiary	Formal	116	89.5	22.893074	Under/Normal	MS
291	25	Female	87	4.58	4.91	0.67	3.62	1.58	0	Married	Primary	Self	118	80	23.192961	Under/Normal	No MS
292	38	Male	82	4.17	4.46	0.81	3.38	1.18	0	Married	Secondary	Formal	103.5	72	20.619253	Under/Normal	No MS
293	37	Male	93	4.76	5.4	3.08	3.19	1.14	0	Married	Tertiary	Formal	117	79	24.337481	Under/Normal	No MS
294	24	Female	91	7.39	6.74	1.31	5.44	1.23	1	Married	None	Uemployed	128.5	76.5	24.508945	Under/Normal	No MS
295	33	Female	91	4.16	6.31	1.77	4.65	1.53	1	Married	Primary	Uemployed	117	79.5	25.847769	Overwt/Obese	No MS
296	33	Female	102	5.96	4.37	2.3	3.02	1.03	1	Married	Primary	Formal	137	93	31.572071	Overwt/Obese	MS
297	32	Male	102	3.54	5.44	3.23	4.03	0.69	1	Married	Tertiary	Uemployed	112.5	73.5	30.05681	Overwt/Obese	No MS
298	40	Male	92	5.18	3.7	1.99	2.43	0.93	1	Widow/separated/divorced	Primary	Self	140.5	87.5	23.456791	Under/Normal	MS
299	41	Male	83	4.54	3.98	0.58	3.36	1.23	1	Married	Tertiary	Self	116	84	17.783249	Under/Normal	No MS
300	42	Male	89	5.35	4.52	1.73	3.24	1.09	1	Married	Primary	Uemployed	121	88	21.383942	Under/Normal	MS
301	22	Male	78	4.48	3.83	0.81	2.83	1.13	1	Never married	Secondary	Uemployed	107	67.5	22.790329	Under/Normal	No MS
302	19	Female	58	6.12	3.75	3.92	2.16	0.85	1	Widow/separated/divorced	Primary	Uemployed	107.5	65	18.75	Under/Normal	No MS
303	54	Male	106	19.91	3.63	2.2	2.68	0.58	1	Married	Primary	Self	118	78	27.286392	Overwt/Obese	MS
304	46	Female	96	4.31	4.44	1.07	3.28	1.3	1	Married	Tertiary	Self	142	94	28.305996	Overwt/Obese	No MS
305	29	Female	95	4.7	3.31	0.83	2.09	1.23	1	Never married	Primary	Self	96.5	69.5	29.205128	Overwt/Obese	No MS
306	35	Male	81	4.31	4.24	1.29	3	0.94	1	Never married	Secondary	Self	97	69.5	19.194572	Under/Normal	No MS
307	28	Male	78	4.39	3.5	0.45	2.09	1.69	1	Never married	Secondary	Self	114.7	66.699997	21.887075	Under/Normal	No MS
308	31	Male	84.5	4.17	3.15	3.95	2.06	0.57	1	Widow/separated/divorced	Primary	Uemployed	100	68	22.590328	Under/Normal	No MS
309	25	Male	86	5.23	3.26	1.29	2.13	0.99	1	Never married	Primary	Self	119	68.5	19.943213	Under/Normal	No MS
310	24	Female	85	4.49	4.05	1.18	2.9	1.07	0	Never married	Tertiary	Formal	99.5	61.5	25.75148	Overwt/Obese	No MS
311	34	Female	89	3.72	5.69	1.92	4.34	1.085	0	Married	Tertiary	Formal	119	77.5	26.953125	Overwt/Obese	MS
312	42	Male	91	4.69	4.71	1.97	3.31	1.08	1	Married	Primary	Uemployed	143	85	25.217358	Overwt/Obese	MS
313	24	Female	79	3.64	4.51	3.38	2.94	0.97	0	Married	Tertiary	Formal	119	82	23.06805	Under/Normal	No MS
314	21	Female	80	5.28	3.62	0.73	2.44	1.5	0	Never married	Secondary	Uemployed	120	82	24.767567	Under/Normal	No MS
315	22	Female	82	4.89	4.56	1.18	2.93	1.44	0	Never married	Tertiary	Uemployed	112	73	19.959356	Under/Normal	No MS
316	26	Female	78	3.81	6.55	1.09	4.83	1.52	0	Never married	Tertiary	Uemployed	119	76	24.21875	Under/Normal	No MS
317	25	Female	76	3.94	5.47	1.14	4.61	1.04	0	Never married	Secondary	Uemployed	113	69	25.390219	Overwt/Obese	No MS
318	27	Female	80	3.08	3.92	0.95	2.22	1.6	0	Never married	Tertiary	Uemployed	112	75.5	24.747454	Under/Normal	No MS
319	24	Female	68	3.82	3.32	0.39	1.86	1.42	0	Never married	Tertiary	Uemployed	95	59.5	19.555555	Under/Normal	No MS
320	25	Female	83	3.23	5.05	0.81	3.72	1.07	0	Never married	Tertiary	Uemployed	115	81	31.992172	Overwt/Obese	No MS
321	22	Female	83	3.62	5.17	1.95	3.19	1.58	0	Never married	Tertiary	Uemployed	137	88	25	Overwt/Obese	No MS
322	23	Female	78	3.37	4.07	0.67	2.49	1.56	0	Never married	Tertiary	Uemployed	115.5	67	18.903591	Under/Normal	No MS
323	39	Female	90	5.84	7.08	3.49	5.14	1.4	0	Married	Secondary	Formal	128	89	24.740938	Under/Normal	MS
324	29	Female	82	4.75	3.41	0.97	2.26	1.16	0	Married	Tertiary	Formal	104.5	80.5	24.801588	Under/Normal	No MS
325	39	Male	89	2.93	5.27	6.51	2.24	0.93	1	Never married	Secondary	Uemployed	120.5	63.5	25.393431	Overwt/Obese	No MS
326	30	Male	108	6.09	5.75	3.79	3.83	1.37	1	Married	Primary	Formal	139.5	78.5	31.287201	Overwt/Obese	MS
327	37	Female	106	4.63	5.11	0.86	3.38	1.62	0	Married	Primary	Uemployed	116.5	86	28.081633	Overwt/Obese	No MS
328	27	Female	102	5.6	4.41	0.72	3.09	1.24	1	Never married	Tertiary	Uemployed	126.5	76	69.204155	Overwt/Obese	No MS
329	24	Female	78	5.6	3.84	1.81	2.36	5.6	1	Married	Primary	Uemployed	127	78.5	21.082813	Under/Normal	No MS
330	22	Female	78	4	4.8	3.3	3.03	0.71	1	Never married	Secondary	Uemployed	142.5	87.5	22.230988	Under/Normal	No MS
331	25	Female	104	3.13	3.55	1.26	2.48	0.81	1	Widow/separated/divorced	Secondary	Uemployed	103	70	24.677021	Under/Normal	No MS
332	32	Female	81	3.66	4.24	1.97	2.24	1.5	1	Widow/separated/divorced	Tertiary	Uemployed	117	75.5	23.309053	Under/Normal	No MS
333	37	Female	84	4.57	4.84	1.04	2.76	2.14	1	Widow/separated/divorced	Tertiary	Formal	126.5	88.5	22.598141	Under/Normal	No MS
334	55	Female	104	4.09	6.52	2.72	5.01	1.12	1	Widow/separated/divorced	Secondary	Uemployed	115	71	25.469387	Overwt/Obese	No MS
335	26	Female	73	4.95	4.72	1.8	3.19	1.38	0	Never married	Tertiary	Formal	118.5	69.5	21.082813	Under/Normal	No MS
336	42	Male	99	5.41	5.57	0.75	4.02	1.85	0	Married	Secondary	Self	226.5	128.5	30.071169	Overwt/Obese	No MS
337	41	Male	83	5.15	3.8	3.04	2.22	0.81	0	Married	Secondary	Formal	124	79.5	16.141529	Under/Normal	No MS
338	56	Male	84	4.62	4.22	1.65	3	1.04	0	Married	Secondary	Formal	111.5	73	22.386314	Under/Normal	No MS
339	51	Male		4.7	3.68	2.93	2.4	0.92	0	Married	Secondary	Formal	117.5	83	21.70513	Under/Normal	MS
340	35	Male	101	4.89	4.37	3.1	2.69	0.85	0	Married	Secondary	Formal	126.5	89	32.488628	Overwt/Obese	MS
341	36	Male	88	4.98	3.55	1.01	2.61	0.92	0	Married	Secondary	Self	139	85	19.321339	Under/Normal	No MS
342	40	Male	86	4.34	3.41	0.75	2.49	0.98	0	Married	Primary	Self	106.5	63	20.830818	Under/Normal	No MS
343	38	Male	103	4.39	3.88	2.72	2.78	0.75	0	Married	None	Self	135.5	89.5	26.908287	Overwt/Obese	MS
344	34	Male	87	4.69	4.92	2.8	3.56	0.87	0	Never married	Tertiary	Formal	109.5	69.5	21.203106	Under/Normal	No MS
345	41	Male	89	4.57	5.82	1.44	4.52	1.27	0	Married	Primary	Self	144.5	75.5	21.513859	Under/Normal	No MS
346	44	Male	91	4.59	5.48	1.93	4.45	0.97	0	Married	Secondary	Self	126	78.5	24.675501	Under/Normal	No MS
347	57	Male		5.21	2.57	2.22	1.5	0.65	0	Married	Secondary	Self	138.5	80	21.453573	Under/Normal	MS
348	25	Male	74	4.26	3.39	1.75	1.89	1.09	1	Never married	None	Uemployed	132	85.5	22.230988	Under/Normal	MS
349	48	Male	81	13.63	3.93	2.53	2.6	0.95	1	Married	Primary	Uemployed	120	83	25.078125	Overwt/Obese	MS
350	51	Female	79	3.85	4.87	2.62	3.18	1.13	1	Widow/separated/divorced	None	Uemployed	125.5	79	24.382374	Under/Normal	No MS
351	34	Female	87	4.03	5.41	1.49	3.47	2.05	1	Married	Primary	Self	120.5	79.5	22.516069	Under/Normal	No MS
352	29	Female	103	5.15	4.55	3.35	2.85	1.13	1	Never married	Primary	Uemployed	126	83.5	29.043709	Overwt/Obese	No MS
353	29	Female	89	4.45	3.83	1.14	2.71	1.14	1	Married	Tertiary	Formal	119.5	70	23.225431	Under/Normal	No MS
354	33	Female	70.6	4	3.56	1.32	2.66	1.07	1	Never married	Tertiary	Formal	111.5	61.5	26.927437	Overwt/Obese	No MS
355	48	Female	87.5	4.54	5.46	0.68	4.02	1.93	1	Married	Secondary	Formal	102	70.5	23.566631	Under/Normal	No MS
356	47	Female	76	4.52	4.85	2.54	3.67	0.76	1	Widow/separated/divorced	None	Uemployed	97	63	21.077196	Under/Normal	No MS
357	38	Female	102	3.56	4.35	0.69	2.85	1.76	1	Married	Primary	Self	125.5	86	29.760862	Overwt/Obese	No MS
358	46	Female	94.5	4.95	5.79	1.31	4.47	1.58	1	Widow/separated/divorced	Primary	Self	104.5	69.5	24.508945	Under/Normal	No MS
359	42	Female	86	5.27	4.16	0.64	3.31	1.22	1	Married	Secondary	Formal	108.5	79.5	25.816629	Overwt/Obese	No MS
360	54	Female	100.4	10.51	6.41	2.52	5.35	1.07	1	Never married	Secondary	Uemployed	146	93.5	25.510204	Overwt/Obese	MS
361	25	Female	84	4.37	2.69	2.46	1.19	1.05	1	Married	Tertiary	Uemployed	107	67.5	24.985128	Under/Normal	No MS
362	26	Female	78	4.96	5.15	1.05	4.37	1.23	1	Never married	Tertiary	Uemployed	109.5	76.5	22.282593	Under/Normal	No MS
363	25	Female	77	4.76	3.7	1.25	2.75	0.96	1	Married	Tertiary	Uemployed	116.5	68.5	23.931015	Under/Normal	No MS
364	25	Female	82.5	4.5	4.52	1.03	2.67	2.05	1	Never married	Tertiary	Self	130	87	21.750282	Under/Normal	No MS
365	25	Female	88	5.73	3.78	1.5	2.72	1.21	1	Never married	None	Uemployed	109.5	75	28.453199	Overwt/Obese	No MS
366	24	Female	95	3.75	4.01	1.22	2.45	1.55	1	Never married	Secondary	Uemployed	108	58	24.349636	Under/Normal	No MS
367	24	Female	89	3.98	4.34	1.59	3.25	1.14	1	Never married	Primary	Uemployed	110	65	27.148438	Overwt/Obese	No MS
368	55	Female	114	4.36	4.48	1.78	2.92	1.56	1	Widow/separated/divorced	Primary	Self	107.5	74.5	29.983587	Overwt/Obese	MS
369	54	Female	86	4.6	5.28	1.38	4.37	1.14	1	Never married	Primary	Uemployed	129.5	76.5	23.225431	Under/Normal	No MS
370	46	Female	94.2	6.04	4.89	0.99	3.74	1.37	1	Married	Primary	Self	125.5	79.5	24.228571	Under/Normal	No MS
371	24	Female	69	4.81	3.45	3.95	2.01	0.63	1	Never married	Tertiary	Uemployed	126.5	78	16.649324	Under/Normal	No MS
372	27	Female	86	4.04	3.28	1.05	1.99	1.18	1	Widow/separated/divorced	Primary	Uemployed	121	70	19.974407	Under/Normal	No MS
373	26	Female	93.9	4.46	5.16	0.87	3.83	1.62	1	Never married	Secondary	Formal	115	77	26.892006	Overwt/Obese	No MS
374	27	Female	82	3.75	3.96	1.06	2.88	1.43	1	Married	Tertiary	Uemployed	113	77.5	22.761467	Under/Normal	No MS
375	43	Female	95.5	5.15	4.55	3.35	2.85	1.13	1	Widow/separated/divorced	None	Self	143	102.5	30.043262	Overwt/Obese	MS
376	39	Female	89.5	4.85	8.97	6.85	2.92	1.36	1	Married	Primary	Uemployed	139	98	28.515625	Overwt/Obese	MS
377	35	Female	86.3	5.02	3.68	2	2.63	0.99	1	Married	Primary	Formal	113	73	22.206331	Under/Normal	No MS
378	35	Female	97.5	4.45	7.09	1.74	4.05	1.96	1	Never married	Primary	Uemployed	118	81.5	27.250887	Overwt/Obese	No MS
379	62	Female		6.16	6.17	1.51	3.3	1.95	1	Never married	Secondary	Self	116.5	66			No MS
380	64	Female	88	5.24	3.46	2.25	1.8	1.36	1	Widow/separated/divorced	Primary	Self	119.5	83.5	27.648088	Overwt/Obese	No MS
381	44	Female	102	4.46	3.75	1.81	2.88	0.71	1	Married	Primary	Uemployed	110	75	28.305996	Overwt/Obese	No MS
382	43	Female	95	5.34	4.61	2.56	3.67	0.76	1	Widow/separated/divorced	Tertiary	Uemployed	116	69.5	31.244993	Overwt/Obese	No MS
383	45	Female	106.5	3.8	7.22	2.73	4.22	1.79	1	Married	Primary	Uemployed	126	72	35.204304	Overwt/Obese	No MS
384	54	Female	87.5	4.04	6.51	1.22	4.62	1.54	1	Married	Secondary	Uemployed	118	84.5	25.654373	Overwt/Obese	No MS
385	23	Female	70.5	3.81	5.45	1.31	2.84	1.81	1	Never married	Primary	Uemployed	110.5	64.5	19.146723	Under/Normal	No MS
386	23	Female	102	3.96	6.35	2.71	4.73	1.51	1	Married	Secondary	Formal	119	72	32.297867	Overwt/Obese	No MS
387	37	Female	88	4.15	40.8	0.81	3.19	1.18	1	Never married	Tertiary	Uemployed	105.5	63.5	24.567474	Under/Normal	No MS
388	45	Male	101	7.58	5.49	4.88	4	0.77	1	Widow/separated/divorced	Primary	Self	117	79.5	23.93899	Under/Normal	No MS
389	31	Male	75	6.02	4.52	4.42	3.11	0.88	1	Never married	Secondary	Formal	100.5	74	19.051973	Under/Normal	No MS
390	22	Male	75.5	5.16	3.75	1.51	2.41	1.33	1	Never married	Secondary	Formal	135	84	23.147255	Under/Normal	No MS
391	23	Male	89.5	4.29	5.63	1.21	3.31	1.38	1	Never married	Secondary	Uemployed	97	58	27.681662	Overwt/Obese	No MS
392	25	Male	84.5	3.55	5.35	1.33	3.01	3.01	1	Never married	Tertiary	Formal	129.5	68	24.996843	Under/Normal	No MS
393	57	Male	72	5.38	3.79	1.65	2.62	1.17	1	Married	Primary	Self	118	76.5	24.96801	Under/Normal	No MS
394	39	Male	68	6.77	5.03	4.07	3.58	0.84	1	Never married	Tertiary	Self	109.5	77.5	21.461937	Under/Normal	No MS
395	43	Male	91	5.11	5.86	3.81	4.19	0.89	1	Married	Secondary	Uemployed	127.5	76.5	24.67128	Under/Normal	No MS
396	38	Male	82	4.03	2.61	1	1.66	1.11	1	Never married	Primary	Uemployed	105	76	27.636055	Overwt/Obese	No MS
397	37	Male	70	6.06	3.37	0.94	2.35	1.17	1	Married	Secondary	Uemployed	124.5	79.5	20.756388	Under/Normal	No MS
398	37	Male	78	5.27	4.58	1.98	3.5	1.02	1	Married	Primary	Self	114.5	82.5	27.33564	Overwt/Obese	No MS
399	31	Male	76	4.38	5.1	1.02	4.22	1.21	1	Never married	Tertiary	Uemployed	120	70	28.69898	Overwt/Obese	No MS
400	34	Male	91.5	5.28	4.18	2.42	2.75	1.29	1	Never married	Tertiary	Uemployed	120	77.5	22.944088	Under/Normal	No MS
401	37	Male	72	6.05	1.7	2.42	0.1	0.31	1	Widow/separated/divorced	Primary	Uemployed	116	79	16.901028	Under/Normal	No MS
402	32	Male	84.1	9.07	7.8	4.93	5.59	1.4	1	Widow/separated/divorced	Primary	Self	145.5	81	21.55102	Under/Normal	No MS
403	35	Male	75	4.61	2.37	0.65	1.62	0.73	1	Never married	Secondary	Self	120.5	78	20.975058	Under/Normal	No MS
404	19	Male	85.5	6.03	3.69	2.36	2.56	1.09	1	Never married	Primary	Uemployed	134.5	84	20.199471	Under/Normal	MS
405	21	Male	68	3.68	3.01	0.82	2.1	1.06	1	Never married	Secondary	Uemployed	128.5	82	18.9069	Under/Normal	No MS
406	20	Male	92.5	3.89	3.88	0.58	2.64	1.53	1	Never married	Secondary	Self	120	72.5	24.82542	Under/Normal	No MS
407	27	Male	77	5.28	4.48	0.93	3.68	1.1	1	Married	Secondary	Uemployed	121	74			No MS
408	21	Male	75	3.56	3.3	2.71	2.14	0.65	1	Married	Primary	Self	131	72.5	20.069204	Under/Normal	MS
409	21	Male	77.7	6.4	3.41	1.15	2.61	0.72	1	Never married	Secondary	Uemployed	142	66	20.060955	Under/Normal	No MS
410	51	Male	101	5.43	5.62	2.8	4.45	0.74	1	Married	None	Self	141	102	26.566839	Overwt/Obese	MS
411	29	Male	81	6.65	3.55	1.46	2.34	1.18	1	Married	Tertiary	Uemployed	99	64.5	18.937002	Under/Normal	No MS
412	36	Male	82.7	7.07	4.57	3.06	3.53	0.75	1	Widow/separated/divorced	Secondary	Self	118.5	76.5	20.661158	Under/Normal	No MS
413	39	Female	76	8.93	5.55	1.16	3.17	2.46	0	Never married	Primary	Self	103	67.5	19.20439	Under/Normal	No MS
414	36	Female	95	4.41	4.5	0.92	3.28	1.58	0	Married	Tertiary	Formal	111	63	24.005487	Under/Normal	No MS
415	42	Female		5.27	3.16	0.84	2.8	0.71	0	Married	Secondary	Self	168	104.5	24.034407	Under/Normal	No MS
416	47	Female	94	4.52	5.15	1.23	3.88	1.51	0	Married	Primary	Self	136	99	30.116003	Overwt/Obese	No MS
417	42	Female	86.4	4.5	2.32	1.54	1.17	0.95	0	Widow/separated/divorced	Primary	Formal	67.5	35	21.829952	Under/Normal	No MS
418	40	Female	81	4.12	5.06	1.37	3.69	1.48	0	Never married	Tertiary	Formal	110.5	65	22.913033	Under/Normal	No MS
419	58	Female	87	4.65	4.09	1.34	2.67	1.42	0	Widow/separated/divorced	Tertiary	Formal	108	69	29.385904	Overwt/Obese	No MS
420	27	Female	91.5	3.91	3.22	0.65	2.15	1.24	0	Never married	Tertiary	Self	122.5	82	27.815882	Overwt/Obese	No MS
421	35	Female	89	4.3	5.19	2.05	3.86	1.37	0	Married	Tertiary	Formal	152	93	25.353386	Overwt/Obese	MS
422	34	Female	78	4.29	3.87	0.66	2.53	1.41	0	Married	Secondary	Formal	99	59.5	20.904196	Under/Normal	No MS
423	28	Female	73	4.45	4.13	1.85	2.97	1.06	0	Married	Secondary	Uemployed	88	59	19.377163	Under/Normal	No MS
424	45	Female	104	5.35	4.04	3.45	2.74	1.11	0	Never married	Tertiary	Formal	122.5	81.5	29.372396	Overwt/Obese	No MS
425	42	Female	93	4.04	4.31	1.78	2.93	1.38	0	Married	Tertiary	Formal	100	72	26.919231	Overwt/Obese	No MS
426	41	Female	93.5	5.19	3.75	0.88	2.34	1.53	0	Widow/separated/divorced	Tertiary	Formal	110	75	28.959	Overwt/Obese	No MS
427	38	Female	68	6.43	4.2	1.76	2.45	1.82	1	Married	Secondary	Uemployed	122	78.5	23.833004	Under/Normal	No MS
428	40	Female	97	4.45	3.8	2.2	2.82	0.94	0	Married	Primary	Uemployed	82	51.5	22.229061	Under/Normal	No MS
429	18	Female		4.98	4.28	1.69	3.04	1.32	0	Never married	Primary	Uemployed	83	50.5	19.140625	Under/Normal	No MS
430	23	Female	67	3.98	4.86	1.13	3.64	1.51	0	Never married	Tertiary	Formal	110	71.5	20.829996	Under/Normal	No MS
431	19	Female	71.5	4.45	3.76	0.43	2.88	1.28	0	Never married	Secondary	Uemployed	96.5	61.5	18.929152	Under/Normal	No MS
432	25	Female	93	4.53	4.7	1.49	3.41	1.45	0	Never married	Tertiary	Formal	106	75	25.469387	Overwt/Obese	No MS
433	50	Female	90	6.31	5.36	2.24	4.18	1.24	0	Married	Tertiary	Formal	128	90.5	26.775934	Overwt/Obese	MS
434	21	Male	76	4.16	4.29	0.75	3.08	1.35	0	Never married	Tertiary	Formal	117	53	19.731762	Under/Normal	No MS
435	52	Female	112	5.57	3.89	1.81	2.76	1.16	0	Married	Tertiary	Formal	116	79.5	32.912014	Overwt/Obese	MS
436	48	Female	72	4.42	6.01	1.19	4.37	1.91	0	Widow/separated/divorced	Secondary	Formal	115	85	18.902039	Under/Normal	No MS
437	48	Female	73	4.33	5.21	1.15	3.74	1.7	0	Never married	Secondary	Self	107	56.5	17.71542	Under/Normal	No MS
438	48	Female	68.5	4.1	3.66	1.02	2.55	1.06	0	Widow/separated/divorced	None	Self	104	74	20.544193	Under/Normal	No MS
439	32	Female	108	6.74	4.36	2.18	3.15	0.89	0	Married	Secondary	Formal	125	79.5	30.483379	Overwt/Obese	No MS
440	31	Female	81	3.57	3.23	0.36	2.1	1.5	0	Married	Tertiary	Self	99.5	61	23.588329	Under/Normal	No MS
441	29	Female	108.4	3.87	4.97	1.88	3.88	1.34	0	Married	Secondary	Formal	110	63	37.393162	Overwt/Obese	No MS
442	30	Female	96.1	4.97	3.14	0.76	2.04	1.26	0	Married	Secondary	Formal	110	61	30.483158	Overwt/Obese	No MS
443	28	Female	63.5	3.93	3.93	0.47	2.55	1.72	0	Never married	Tertiary	Uemployed	92.5	59.5	20.95717	Under/Normal	No MS
444	28	Female	75.5	4.02	5.41	1.36	4.09	1.46	0	Widow/separated/divorced	Secondary	Formal	95	65	18.961927	Under/Normal	No MS
445	33	Female	80	4.82	4.78	1.4	3.87	1.38	0	Widow/separated/divorced	Secondary	Self	123.5	77.5	26.346495	Overwt/Obese	No MS
446	39	Male	82	4.49	4.79	1.62	3.67	1.21	0	Married	Secondary	Formal	112.5	66	20.679012	Under/Normal	No MS
447	26	Male	68.5	4.42	3.58	1.78	2.52	1.08	0	Never married	Secondary	Uemployed	115.5	57.5	19.051973	Under/Normal	No MS
448	34	Male	82.5	4.61	3.07	1.62	1.39	1.44	0	Married	Tertiary	Formal	110	72	22.343515	Under/Normal	No MS
449	33	Male	73.5	4.78	5.96	1.05	4.42	1.89	0	Married	Tertiary	Formal	109.5	68.5	19.100092	Under/Normal	No MS
450	50	Male	93	5.11	3.78	2.44	2.67	0.87	0	Married	Primary	Self	128	84	25.795918	Overwt/Obese	No MS
451	55	Male	92.5	4.81	4.45	1.76	2.93	1.56	0	Married	None	Formal	114	75.5	21.469151	Under/Normal	No MS
452	22	Male	77	5.55	3.24	4.03	1.93	0.78	0	Never married	Secondary	Uemployed	131	82.5	21.71925	Under/Normal	MS
453	35	Male	88	4.63	4.06	0.92	3.04	1.1	0	Married	Primary	Self	130	80.5	24.236687	Under/Normal	No MS
454	24	Male	84.3	5.1	4.43	2.94	2.86	1.2	0	Never married	Secondary	Uemployed	133	85	20.281233	Under/Normal	MS
455	51	Male	96	9.93	5.2	3.23	3.64	1.32	0	Married	Tertiary	Formal	144.5	97	26.703623	Overwt/Obese	MS
456	30	Male	74.8	6.54	3.43	0.51	2.75	0.99	0	Married	Secondary	Uemployed	112	63	18.314459	Under/Normal	No MS
457	21	Male	72	4.32	3.58	0.62	2.46	1.45	0	Never married	Tertiary	Uemployed	118.5	71.5	17.72999	Under/Normal	No MS
458	29	Male	91.4	4.14	4.59	1.03	2.5	1.47	1	Widow/separated/divorced	Primary	Uemployed	104.5	80	22.893074	Under/Normal	No MS
459	40	Male	99	4.3	5.19	2.05	3.86	1.37	0	Married	Tertiary	Formal	119.5	80.5	30.119375	Overwt/Obese	No MS
460	57	Female	105	5.19	6.97	2	6.05	1.28	1	Widow/separated/divorced	Tertiary	Self	156.5	97	34.174889	Overwt/Obese	MS
461	54	Female	88	4.22	4.09	0.81	2.84	1.42	1	Married	Secondary	Self	119	79	28.125	Overwt/Obese	No MS
462	49	Female	113	5.75	6.12	2.29	4.83	1.34	1	Never married	Primary	Self	124.5	73.5	34.557613	Overwt/Obese	No MS
463	45	Female	105.5	4.01	5.27	0.91	3.92	1.8	1	Never married	Primary	Self	111	87.5	39.301125	Overwt/Obese	No MS
464	46	Female	97.5	5.23	6.17	1.87	4.78	1.42	1	Widow/separated/divorced	Secondary	Self	111.5	77	27.1875	Overwt/Obese	No MS
465	45	Female	117	5.02	5.07	1.05	3.98	1.35	1	Never married	None	Formal	76	119	107.55502	Overwt/Obese	No MS
466	43	Female	106	5.65	6.04	1.38	5	1.57	0	Widow/separated/divorced	Tertiary	Formal	124	77	34.017643	Overwt/Obese	No MS
467	26	Female	136.5	7.99	3.68	1.02	2.6	1.19	1	Never married	Tertiary	Formal	160.5	85.5	33.856571	Overwt/Obese	No MS
468	22	Female	87	5.44	4.17	2.55	2.63	1.22	1	Never married	Secondary	Uemployed	142	87.5	26.264492	Overwt/Obese	No MS
469	27	Female	71	6.84	4.66	1.35	3.29	1.76	1	Never married	Secondary	Self	112	66	18.706938	Under/Normal	No MS
470	21	Female	65.5	5.53	3.38	0.84	1.81	1.72	1	Never married	Secondary	Uemployed	124.5	47	20.195093	Under/Normal	No MS
471	37	Female	102	5.16	3.97	1.04	2.81	1.32	1	Never married	Tertiary	Self	137	83			No MS
472	59	Female	81	5.29	4.4	1.76	3.47	0.99	1	Married	Primary	Self	117	66.5	20.322252	Under/Normal	No MS
473	30	Female	84	5.67	4.98	1.06	4.05	1.5	1	Never married	Tertiary	Formal	127.5	80	25.711008	Overwt/Obese	No MS
474	36	Female	102	5.91	4.11	1.1	3.17	1.27	1	Married	Secondary	Uemployed	118	81.5	31.640625	Overwt/Obese	No MS
475	22	Female	81	3.48	4.67	1.38	3.27	1.87	1	Married	Primary	Uemployed	109.5	67	22.921822	Under/Normal	No MS
476	49	Female	107	4.97	4.04	1.35	2.36	1.89	1	Never married	Secondary	Self	130.5	86.5	33.332047	Overwt/Obese	No MS
477	18	Female	65	4.94	2.88	0.92	1.94	1.16	1	Never married	Secondary	Uemployed	104	71	17.419073	Under/Normal	No MS
478	29	Female	68	5.33	4.53	2.13	3.47	1.24	1	Widow/separated/divorced	Tertiary	Formal	111.5	80	19.02663	Under/Normal	No MS
479	59	Female	71	5.69	4.82	1.41	2.69	2.33	1	Widow/separated/divorced	None	Uemployed	111.5	74	19.473406	Under/Normal	No MS
480	37	Female	88	5.1	3.23	0.98	2.5	1.09	1	Married	Primary	Self	114.5	75	25.339125	Overwt/Obese	No MS
481	28	Female	83	4.8	3.71	1.11	3.18	0.89	1	Married	Tertiary	Uemployed	127	89.5	28.027681	Overwt/Obese	No MS
482	28	Female	83	6.03	5.42	1.39	3.89	2.13	1	Never married	Tertiary	Formal	100.5	67.5	26.222221	Overwt/Obese	No MS
483	29	Female	88	5.86	5.21	3.5	3.86	1.24	1	Married	Primary	Uemployed	113.5	76	31.120687	Overwt/Obese	No MS
484	37	Female	105	5.82	4.93	1.75	3.62	1.5	1	Never married	Tertiary	Formal	131.5	79	28.650137	Overwt/Obese	MS
485	28	Female	93.5	7.58	3.34	3.33	1.04	0.21	1	Never married	Tertiary	Uemployed	110	82	23.875433	Under/Normal	No MS
486	27	Female	88	16.55	5.61	1.62	4.85	1.12	1	Married	Secondary	Self	129.5	82.5	22.038567	Under/Normal	No MS
487	21	Female	113	4.94	4.7	2.16	3.78	1.11	1	Never married	None	Uemployed	68	110	38.408306	Overwt/Obese	MS
488	29	Female	91	21.89	3.86	0.96	2.91	1.26	1	Married	None	Uemployed	110	68	30.846277	Overwt/Obese	No MS
489	30	Female	82	7.29	3.87	0.88	3.03	1.35	0	Married	Tertiary	Uemployed	119	67.5	20.79673	Under/Normal	No MS
490	41	Female	99	3.89	4.66	1.82	3.75	1.03	0	Widow/separated/divorced	Secondary	Self	109	66	24.221453	Under/Normal	No MS
491	40	Female	79	5.07	6.02	1.04	5.01	2.08	0	Widow/separated/divorced	Primary	Self	112	78	24.280975	Under/Normal	No MS
492	29	Female	69	5.04	2.72	0.6	1.86	1.18	0	Married	Primary	Self	103	63.5	21.829952	Under/Normal	No MS
493	46	Female	99	8.03	6.29	3.05	4.88	1.47	0	Married	Tertiary	Formal	131.5	85	29.397055	Overwt/Obese	MS
494	24	Female	99	4.23	6.34	1.09	4.7	2.22	0	Never married	Tertiary	Uemployed	102.5	56	20.79673	Under/Normal	No MS
495	37	Female	75	5.32	4.29	1.96	3.35	1.01	0	Never married	Tertiary	Formal	128.5	84	21.778435	Under/Normal	No MS
496	22	Female	70.1	5	3.1	1.08	2.24	1.01	0	Never married	Tertiary	Uemployed	113.5	65.5	24.341759	Under/Normal	No MS
497	36	Female	86.5	5.13	4.23	1.82	2.85	5.13	0	Married	Tertiary	Formal	130.5	85.5	26.619343	Overwt/Obese	No MS
498	22	Female	76	5.04	3.81	0.92	2.53	1.67	0	Never married	Primary	Self	115	75.5	21.907583	Under/Normal	No MS
499	37	Female	89	5	3.22	1.24	1.99	1.33	0	Married	None	Formal	115.5	70	25.402817	Overwt/Obese	No MS
500	41	Female	81	4.87	5.06	1.57	3.55	1.59	0	Married	Secondary	Formal	97.5	62	24.456064	Under/Normal	No MS
501	46	Female	106	3.84	7.63	1.8	6.65	1.47	0	Widow/separated/divorced	Secondary	Self	128	85.5	32.744926	Overwt/Obese	MS
502	40	Female	117	4.8	4.74	0.96	3.34	1.82	0	Married	Secondary	Self	129.5	76	38.514057	Overwt/Obese	No MS
503	44	Female	88	5.36	4.49	1.23	3.49	1.25	0	Married	Tertiary	Formal	122	72	24.088223	Under/Normal	No MS
504	38	Female	95	4.07	6.08	1.47	4.28	2.21	0	Married	Tertiary	Formal	104	67	24.242424	Under/Normal	No MS
505	42	Female	122	6.65	3.83	3.06	2.78	0.84	0	Married	Primary	Self	145.5	97	37.460979	Overwt/Obese	MS
506	52	Female	99	5.87	4.12	2.09	2.71	1.29	0	Widow/separated/divorced	Tertiary	Formal	178.5	117	26.57313	Overwt/Obese	MS
507	36	Male	73	5	2.48	1.09	1.77	0.92	0	Widow/separated/divorced	Primary	Self	113	77.5	21.707924	Under/Normal	No MS
508	34	Male	79	7.88	3.77	1.82	2.92	0.98	0	Married	Tertiary	Formal	118.5	81	25.180784	Overwt/Obese	MS
509	43	Male	109	6.56	4.08	4.72	2.67	0.84	0	Married	Tertiary	Formal	113	82	28.089888	Overwt/Obese	MS
510	40	Male	83	4.93	4.09	0.95	3.31	1.16	0	Married	Primary	Self	115	76	24.72452	Under/Normal	No MS
511	46	Male	69	5.61	4.25	0.53	3.15	1.5	0	Married	Primary	Formal	109.5	69	19.596458	Under/Normal	No MS
512	47	Male	81	4.73	4.68	1.16	2.98	2.21	0	Married	Tertiary	Formal	144.5	92.5	21.967121	Under/Normal	No MS
513	51	Male	82.5	4.47	4.61	1.78	3.75	1.22	0	Married	Tertiary	Formal	123	82.5	21.612812	Under/Normal	MS
514	33	Male	93.5	5.19	4.1	4.79	2.23	1.11	0	Married	Primary	Self	144.5	95.5	26.297577	Overwt/Obese	MS
515	29	Male	90	4.72	5.36	3.88	4.18	1.02	0	Never married	Tertiary	Formal	136	89.5	25.622229	Overwt/Obese	MS
516	36	Male	104	4.62	3.97	1.4	3.08	1.18	0	Married	Tertiary	Formal	132.5	88	31.161373	Overwt/Obese	MS
517	35	Male	83.5	5.83	3.97	3.25	2.74	1.1	0	Married	Primary	Self	125.5	81	23.566631	Under/Normal	No MS
518	51	Male	88	6.13	4.91	0.81	3.64	1.67	0	Married	Secondary	Formal	107	71.5	23.291229	Under/Normal	No MS
519	59	Male	97	5.45	4.04	2.45	3.04	1.09	0	Married	Primary	Formal	123.5	84	29.57362	Overwt/Obese	No MS
520	51	Male	86.5	4.89	4.82	1.42	3.67	1.39	0	Married	Secondary	Uemployed	114	71.5	21.534908	Under/Normal	No MS
521	27	Male	69	4.34	3.65	1.21	2.7	1.01	0	Never married	Tertiary	Formal	105.5	75	18.376825	Under/Normal	No MS
522	38	Male	79	4.93	4.52	0.55	3.5	1.39	0	Married	Secondary	Formal	124.5	80.5	24.840981	Under/Normal	No MS
523	40	Male	79	4.4	3.53	0.53	2.36	1.49	0	Married	Tertiary	Formal	104.5	69.5	20.047445	Under/Normal	No MS
524	20	Male	78.5	4.15	3.79	0.72	3.14	0.97	0	Never married	Tertiary	Formal	110	73.5	22.204082	Under/Normal	No MS
525	28	Male	83	4.83	3.82	1.62	2.88	1.03	0	Never married	Tertiary	Uemployed	124.5	77.5	26.609713	Overwt/Obese	No MS
526	35	Male	87	4.65	3.79	0.98	3.21	0.96	0	Never married	Tertiary	Formal	127	73	25.209202	Overwt/Obese	No MS
527	49	Male	84	5.15	6.81	1.87	6.46	1.21	0	Married	Secondary	Self	123	80.5	20.596468	Under/Normal	No MS
528	48	Male	80	4.36	4.62	1.69	2.5	2.06	0	Married	Tertiary	Formal	122.5	76.5	19.713322	Under/Normal	No MS
529	45	Male	78	4.61	5.64	1.28	4.38	1.81	0	Married	None	Self	120	75	20.761246	Under/Normal	No MS
530	41	Male	104.5	5.01	5.51	2.61	4.83	0.86	0	Married	Tertiary	Formal	133.5	88	22.115843	Under/Normal	MS
531	36	Male	78	4.93	3.77	0.86	2.7	1.08	0	Married	Primary	Self	116	58.5	24.023809	Under/Normal	No MS
532	36	Male	87.5	4.42	4.29	0.84	3.29	1.36	0	Married	Secondary	Formal	128.5	100	25.951557	Overwt/Obese	No MS
533	45	Male	85	5.19	4.46	1.28	3.61	1.09	0	Married	Tertiary	Formal	98	71	21.385937	Under/Normal	No MS
534	34	Male	93.5	5.26	5.41	0.99	4.64	1.38	0	Widow/separated/divorced	Primary	Formal	138	91	27.885187	Overwt/Obese	No MS
535	43	Male	75	4.44	3.86	0.49	2.63	1.83	0	Married	Secondary	Formal	118	55	18.305769	Under/Normal	No MS
536	41	Male	104	6.39	4.13	1.43	3.54	0.85	0	Married	Secondary	Formal	107	73	28.665352	Overwt/Obese	No MS
537	51	Male	76	4.31	3.41	1.06	2.08	1.27	0	Married	Secondary	Self	128	81.5	17.755682	Under/Normal	No MS
538	60	Male	83	4.42	4.88	1.15	3.9	1.36	1	Married	Primary	Uemployed	114	69	26.014568	Overwt/Obese	No MS
539	50	Male	97	5.9	3.96	1.73	2.52	1.02	1	Married	Primary	Uemployed	128.5	85	28.562737	Overwt/Obese	MS
540	40	Male	70	7.12	5.66	2.3	4.8	1	1	Never married	Secondary	Uemployed	105	68	20.564308	Under/Normal	No MS
541	39	Male	92	5	5.74	1.92	4.76	1.08	1	Married	Tertiary	Self	138.5	80	24.854107	Under/Normal	MS
542	39	Male	72	4.74	4.17	0.96	2.6	1.7	1	Never married	Secondary	Self	118	71	16.541306	Under/Normal	No MS
543	38	Male	78	5.02	5.5	0.89	3.97	1.8	1	Married	Primary	Formal	103.5	66	21.823347	Under/Normal	No MS
544	47	Male	76	4.82	3.23	2.3	1.78	1.04	1	Married	Tertiary	Self	104	63	18.808163	Under/Normal	No MS
545	42	Male	76	4.77	6.21	1.13	3.53	3.24	1	Married	Primary	Formal	104	70.5	20.479025	Under/Normal	No MS
546	41	Male	98	5.7	6.57	9.32	2.62	0.76	1	Never married	Secondary	Self	124.5	90.5	24.535124	Under/Normal	MS
547	38	Male	99	8.69	4.86	2.96	3.53	1.1	1	Married	Primary	Self	122	75.5	30.461119	Overwt/Obese	No MS
548	22	Male	69	3.69	4.06	0.92	3.13	1.4	1	Never married	Tertiary	Formal	106.5	68	27.728334	Overwt/Obese	No MS
549	25	Male	87	4.45	7.52	3.99	5.57	0.92	1	Never married	Tertiary	Uemployed	132	76.5	23.507805	Under/Normal	MS
550	38	Male	88	6.83	4.65	4.07	2.71	0.98	1	Married	Secondary	Uemployed	113.5	83.5	23.529411	Under/Normal	No MS
551	24	Male	61	8.48	2.84	0.53	2.11	0.95	1	Never married	Primary	Uemployed	102	65.5	17.301039	Under/Normal	No MS
552	30	Male	81.5	5.22	5.51	2.59	3.69	1.37	1	Never married	Tertiary	Uemployed	118	72.5	19.031141	Under/Normal	No MS
553	21	Male	79.5	6.01	2.66	1.17	1.78	1.17	1	Never married	Tertiary	Uemployed	101.5	58.5	21.952478	Under/Normal	No MS
554	18	Male	84	5.51	2.67	1.68	1.24	1.04	1	Never married	Secondary	Uemployed	128.5	66.5	23.278061	Under/Normal	No MS
555	24	Male	79	4.62	4.29	0.68	2.39	2.26	1	Widow/separated/divorced	Primary	Formal	114	69	23.99011	Under/Normal	No MS
556	36	Male	95	5.12	3.63	2.51	2.48	0.87	1	Never married	Tertiary	Uemployed	144.5	98	26.262627	Overwt/Obese	MS
557	36	Male	99	8.63	5.32	9.21	2.3	0.77	1	Married	Primary	Self	131	83.5	27.990362	Overwt/Obese	MS
558	43	Male	73	4.72	4.23	0.65	2.08	2.5	1	Never married	Secondary	Self	109	78.5	19.788496	Under/Normal	No MS
559	32	Male	76	3.99	4.43	0.61	3.03	1.86	1	Married	Secondary	Uemployed	113	66.5	19.073467	Under/Normal	No MS
560	45	Male	87	5.51	3.04	0.66	2.43	0.73	1	Widow/separated/divorced	Secondary	Self	102	67	22.627071	Under/Normal	No MS
561	69	Male	107	8.36	4.98	2.83	3.81	1.09	0	Married	Primary	Self	147.5	98	25.564955	Overwt/Obese	MS
562	35	Male	73	6.8	4.41	2.96	2.89	1.08	1	Never married	Tertiary	Self	122	71	21.631149	Under/Normal	No MS
563	37	Male	93	7.94	3.81	6.29	1.41	0.83	1	Never married	Secondary	Uemployed	130.5	96	26.609713	Overwt/Obese	MS
564	32	Male	81	5.03	4.13	0.99	3.16	1.21	1	Married	Secondary	Formal	113	74	24.48271	Under/Normal	No MS
565	30	Male	81	5.31	3.46	1.71	2.39	1.07	1	Never married	None	Self	127	71	25.765713	Overwt/Obese	No MS
566	53	Male	80	5.23	5.77	1.24	5.35	1.19	1	Widow/separated/divorced	Secondary	Self	112.5	71.5	27.583813	Overwt/Obese	No MS
567	30	Male	95	5.31	4.84	1.98	4.08	0.99	1	Married	Tertiary	Formal	130.5	80	26.974039	Overwt/Obese	MS
568	28	Male	79	3.27	4.2	1.76	2.83	1.54	1	Never married	Tertiary	Uemployed	140.5	73.5	24.567474	Under/Normal	No MS
569	31	Male	97	7	5.09	2.76	3.99	1.1	1	Never married	Secondary	Self	142.5	83	29.394688	Overwt/Obese	MS
570	34	Male	88	5.84	5.05	0.66	4.42	1.26	1	Never married	Primary	Self	125	81	27.584902	Overwt/Obese	No MS
571	20	Male	61	4.79	3.48	1.07	2.21	1.62	1	Never married	Primary	Self	122.5	74.5	20.069204	Under/Normal	No MS
572	27	Male	84	5.17	4.03	1.3	3.06	1.32	1	Married	Primary	Self	129	83	19.713322	Under/Normal	No MS
573	40	Male	74	4.85	4.49	0.97	1.82	2.77	1	Married	Secondary	Uemployed	128.5	78	16.911173	Under/Normal	No MS
574	40	Female	85	5.38	3.49	1.42	2.44	1.14	1	Married	Secondary	Uemployed	115.5	75	26.175194	Overwt/Obese	No MS
575	39	Female	95	6.17	3.93	2.2	2.89	0.87	1	Married	None	Uemployed	113	71.5	22.408787	Under/Normal	No MS
576	43	Female	111	8.7	4.25	1.34	3.28	1.05	1	Married	Primary	Self	129.5	79.5	28.367743	Overwt/Obese	No MS
577	32	Female	96	4.67	4.92	2.12	3.56	1.42	1	Widow/separated/divorced	Primary	Self	122.5	80	30.222221	Overwt/Obese	No MS
578	45	Female	88	5.68	3.8	1.54	2.95	0.86	1	Married	Primary	Self	102.5	68	24.675501	Under/Normal	No MS
579	32	Female	103	4.25	2.99	2	1.95	0.98	1	Widow/separated/divorced	Secondary	Uemployed	116.5	79	32.351833	Overwt/Obese	No MS
580	27	Female	86.5	2.92	3.39	0.85	1.8	1.8	1	Never married	Tertiary	Uemployed	111.5	68	27.407658	Overwt/Obese	No MS
581	43	Female	108	4.7	3.47	1.63	2.58	0.87	1	Married	Primary	Self	154.5	95.5	33.118298	Overwt/Obese	No MS
582	21	Male	77.5	4.33	3.86	0.93	3.09	0.97	0	Never married	Tertiary	Formal	111.5	75	21.925272	Under/Normal	No MS
583	25	Male	69.5	3.59	4.33	1.6	2.65	1.98	0	Never married	Tertiary	Formal	130.5	76.5	19.478939	Under/Normal	No MS
584	26	Female	81	4.58	3.36	0.96	2.25	1.19	1	Never married	Tertiary	Uemployed	133	89	24.023809	Under/Normal	No MS
585	42	Female	85	6.43	3.34	1.02	2.39	1.1	1	Married	Primary	Formal	110	84.5	23.530367	Under/Normal	No MS
586	33	Female	94	6.44	4.58	2.04	3.31	1.29	1	Never married	Tertiary	Uemployed	147	85	24.132231	Under/Normal	MS
587	32	Female	83.8	11.13	4.31	1.46	3.13	1.24	1	Widow/separated/divorced	Tertiary	Uemployed	108	66.5	21.754536	Under/Normal	No MS
588	38	Female	89	5.07	5.71	1.37	4.85	1.04	1	Never married	None	Uemployed	145.5	81.5	23.609459	Under/Normal	No MS
589	40	Female	77	4.99	3.72	0.94	2.8	1.18	1	Never married	Tertiary	Formal	149.5	80.5	19.501144	Under/Normal	No MS
590	37	Female	86	4.99	3.64	1.74	2.49	1.1	1	Married	Primary	Self	137.5	79	23.796646	Under/Normal	No MS
591	36	Female	99	7.39	4.41	3.06	3.06	1.03	1	Married	Primary	Self	124	97	27.695108	Overwt/Obese	MS
592	37	Female	73	2.94	6.94	1.04	6.33	1.53	1	Widow/separated/divorced	Primary	Uemployed	105	67.5	24.128792	Under/Normal	No MS
593	19	Female	73	5.3	3.13	1.49	2.35	0.75	1	Never married	Secondary	Uemployed	123	71	21.799309	Under/Normal	No MS
594	46	Female	100	4.56	6	5.32	2.8	1.45	0	Never married	None	Self	155	102.5	36.628513	Overwt/Obese	MS
595	50	Female	95	4.59	5.34	2.17	3.71	1.43	0	Married	Tertiary	Formal	137	95.5	30.483158	Overwt/Obese	MS
596	43	Female	75.5	6.13	4.91	0.81	3.64	1.67	0	Never married	Primary	Self	107	64	23.665245	Under/Normal	No MS
597	38	Male	69	5.22	4.29	1.8	2.94	0.95	1	Married	Secondary	Self	137.5	77.5	22.985397	Under/Normal	MS
